# Supplementary material for: Nurturing 21st century physician knowledge, skills and attitudes with medical home innovations: the Wright Center for Graduate Medical Education teaching health center curriculum experience
Source: PeerJ. 2015 Feb 10;3:e766. doi: 10.7717/peerj.766 (PMC4327443; doi:10.7717/peerj.766)
Supplement: Supplemental Information 1 — Contains raw data for ACGME core competency analysis. [file peerj-03-766-s021.zip › ACGME core competency raw data.xlsx]

## Sheet: 7-1-11 to 12-30-11
RESIDENTS	INTERPERSONAL AND COMMUNICATION SKILLS	MEDICAL KNOWLEDGE	PATIENT CARE AND PROCEDURE SKILLS	PRACTICE BASED LEARNING AND IMPROVEMENT	PROFESSIONALISM	SYSTEM-BASED SKILLS	ATTENDANCE & AVAILABILITY	CHART AUDITS / MEDICAL RECORD REVIEW	CLINICAL JUDGEMENT	CLINICAL SKILLS	HUMANISTIC QUALITIES	MEDICAL CARE	RESPONSIBILITY	MISCELLANEOUS QUESTIONS	OVERALL SUMMARY	CODE
Abdelmalek, Cherif	3.95	3.96	3.76	3.79	4.01	3.78	4.46	5	4	4.3	4.58	4.22	4.25	4.75	4.07	0
Devathi, Sitasravya	4.2	4.05	3.6	3.85	4.22	3.87	4.54	3.83	4	4.3	4.86	4.28	4.83	4.75	4.16	0
Dhamotharan, Subanithya	4.42	3.87	3.72	3.8	4.06	3.81	4.66	4	4	3.9	4.82	3.85	4.66	5	3.83	1
Elghonemy, Khaled	4.14	4.02	3.86	3.85	4.12	3.84	4.81	NOT REPORTED	4	4.3	4.93	4	4	5	4.07	1
Ierovante, Nicholas	3.55	3.81	3.56	3.66	4.3	3.5	5	NOT REPORTED	4	4.25	5	4.5	4.5	NOT REPORTED	4.12	1
Jia, Jihua	4.14	3.64	3.5	3.74	3.99	3.7	4.66	3.5	3.83	4	4.64	3.85	3.83	5	3.71	0
Kakde, Amit	4.25	4.1	4.06	3.98	4.18	3.96	4.5	4.5	4.16	3.92	4.47	4.28	4	4.57	4.35	0
Kamel, Melad	4.48	4.38	4.23	4.12	4.31	4.06	4.81	NOT REPORTED	5	5	4.88	4.8	4.5	5	4.6	1
Katta, Prathiba	4.14	4.11	3.83	3.92	4.13	3.74	4.6	4.5	4.5	4.25	4.71	4.16	4.5	5	4.08	1
Khaira, Rajni	4.36	4.08	3.65	4.01	4.19	3.85	4.7	4	4.5	4.25	4.8	4	4.5	5	4.3	1
Kurmilla, Snighda	3.74	3.84	3.96	3.73	4.13	3.69	4.33	4.13	4	4.5	4.16	3.83	4.5	NOT REPORTED	4	1
Makary, Mina	4.6	3.85	4.08	3.73	4.17	3.84	4.93	NOT REPORTED	3.66	4.1	4.8	3.85	4.33	5	4.28	1
Mathew, Krupa																0
Mozaidze, Tsiala	3.98	3.48	3.54	3.54	3.6	3.48	4.11	NOT REPORTED	3.66	3.12	4.22	3.2	3	5	3.81	1
Narula, Arshjyot	3.98	3.9	4	4.07	4.09	4.07	4.71	NOT REPORTED	4	4.55	4.57	4.57	4	NOT REPORTED	4.43	1
Noumi, Bassel	4.34	3.98	3.75	4.03	4.27	3.97	4.75	3.5	4.75	4.7	4.83	4.66	5	4.83	4.25	0
Pallekonda, Indupriya	4.07	4.01	3.86	3.83	4.22	4.03	4.53	3.8	4.25	4.52	4.28	4.4	4.16	NOT REPORTED	4	0
Parlapalli, Roop	3.96	3.96	3.53	3.83	4.08	3.86	4.42	NOT REPORTED	4	4	4.44	4	4.5	5	3.71	0
Raghava, Lekshmi	4.46	4.32	3.92	3.95	4.25	4	4.66	NOT REPORTED	4.5	4.22	4.78	4.42	5	4.75	4.28	0
Reddy, Etikala Praveen	4.23	4.22	3.95	4.12	4.37	4.11	4.75	NOT REPORTED	4.6	4.45	4.8	4.66	4.6	5	4	0
Shi, Qi	3.75	3.42	3.38	3.82	3.88	3.52	4.66	4.66	3.33	3.81	4.68	3.5	4	5	3.12	1
Tummala, Seethal	4.18	3.81	3.92	3.9	4.14	4.01	4.57	NOT REPORTED	4	4.4	4.8	4.66	4.5	4.66	3.75	1
Vasudevan, Arvind	4.11	4.07	3.75	3.93	4.29	3.95	4.38	4	4.33	4.76	4.63	4	4.83	4.33	4.07	0
Wu, Huimin	3.86	3.62	3.57	3.72	4.11	3.67	4.71	3.66	3.6	4	4.71	4	4	5	3.68	0

## Sheet: 7-1-11 to 6-30-12
RESIDENTS	INTERPERSONAL AND COMMUNICATION SKILLS	MEDICAL KNOWLEDGE	PATIENT CARE AND PROCEDURE SKILLS	PRACTICE BASED LEARNING AND IMPROVEMENT	PROFESSIONALISM	SYSTEM-BASED SKILLS	ATTENDANCE & AVAILABILITY	CHART AUDITS / MEDICAL RECORD REVIEW	CLINICAL JUDGEMENT	CLINICAL SKILLS	HUMANISTIC QUALITIES	MEDICAL CARE	RESPONSIBILITY	MISCELLANEOUS QUESTIONS	OVERALL SUMMARY	CODE
Abdelmalek, Cherif	4.02	3.94	3.95	3.86	3.97	3.82	4.57	4.75	3.85	4.33	4.61	4.29	4	4.72	4.38	0
Devathi, Sitasravya	4.12	4.05	3.9	3.92	4.18	3.91	4.6	4.41	4.27	4.39	4.85	4.41	4.81	4.75	4	0
Dhamotharan, Subanithya	4.27	3.84	3.91	3.83	4.16	3.88	4.71	3.94	4	4.1	4.78	4.13	4.6	5	4.07	1
Elghonemy, Khaled	4.31	4.09	4.1	3.99	4.19	3.93	4.78	5	4	4.65	4.89	4.46	4.4	4.76	4.53	1
Ierovante, Nicholas	3.98	3.85	3.86	3.88	4.01	3.95	4.42	not reported	3.85	4	4.42	4.14	4.28	not reported	4.12	1
Jia, Jihua	4	3.8	3.83	3.88	4.09	3.84	4.73	3.64	3.8	4	4.72	3.92	4	5	3.76	0
Kakde, Amit	4.29	4.25	4.23	4.2	4.28	4.13	4.61	4.72	4.4	4.22	4.6	4.41	4.3	4.66	4.4	0
Kamel, Melad	4.34	4.32	4.23	4.08	4.27	4.05	4.77	5	4.6	4.73	4.9	4.78	4.6	5	4.79	1
Katta, Prathiba	4.26	4.07	3.96	4.01	4.18	3.88	4.73	4.25	4.2	4.31	4.77	4.27	4.6	4.91	4.16	1
Khaira, Rajni	4.32	4.26	4.06	4.13	4.28	4	4.76	3.91	4.6	4.36	4.86	4.42	4.6	5	4.45	1
Kurmilla, Snighda	3.87	3.95	3.96	3.94	4.16	3.85	4.54	4.18	4	4.4	4.27	4	4.45	not reported	4.14	1
Makary, Mina	4.29	3.92	3.97	3.85	4.14	3.85	4.85	3.61	4	4.27	4.81	4.07	4.4	5	4.26	1
Mathew, Krupa																0
Mozaidze, Tsiala	3.8	3.49	3.53	3.62	3.67	3.49	3.94	3.77	3.33	3.25	4.25	3.14	2.83	5	3.78	1
Narula, Arshjyot	4	3.92	4.03	3.96	4.07	4.01	4.68	5	4	4.45	4.62	4.62	4.16	not reported	4.56	1
Noumi, Bassel	4.22	4.07	4.04	4.11	4.29	4.06	4.66	4.16	4.4	4.4	4.7	4.41	4.7	4.83	4.22	0
Pallekonda, Indupriya	4.09	4.15	4.1	4.05	4.3	4.08	4.61	4.5	3.9	4.4	4.58	4.33	4.6	4.16	4.09	0
Parlapalli, Roop	3.92	4.05	3.98	3.96	4.12	3.94	4.42	4.2	3.9	4	4.37	4	4.18	5	3.83	0
Raghava, Lekshmi	4.37	4.3	4.09	4.14	4.3	4.06	4.74	5	4.6	4.4	4.68	4.53	4.6	4.81	4.34	0
Reddy, Etikala Praveen	4.22	4.24	4.15	4.14	4.3	4.13	4.64	4.25	4.4	4.38	4.78	4.54	4.5	5	4.1	0
Shi, Qi	3.67	3.65	3.78	3.88	4	3.69	4.7	4.83	3.4	4	4.62	3.81	4.2	5	3.6	1
Tummala, Seethal	3.96	3.72	3.7	3.8	3.99	3.75	4.36	4.94	3.75	4.07	4.62	4.2	4	4.75	3.95	1
Vasudevan, Arvind	4.18	4.15	4.19	4.16	4.33	4.07	4.5	4.5	4.44	4.84	4.63	4.2	4.88	4.33	4.15	0
Wu, Huimin	3.77	3.89	3.88	3.93	4.1	3.82	4.5	3.77	3.8	4	4.35	4	4.1	5	3.73	0

## Sheet: 7-1-12 to 6-30-13
RESIDENTS	INTERPERSONAL AND COMMUNICATION SKILLS	MEDICAL KNOWLEDGE	PATIENT CARE AND PROCEDURE SKILLS	PRACTICE BASED LEARNING AND IMPROVEMENT	PROFESSIONALISM	SYSTEM-BASED SKILLS	ATTENDANCE & AVAILABILITY	CHART AUDITS / MEDICAL RECORD REVIEW	CLINICAL JUDGEMENT	CLINICAL SKILLS	HUMANISTIC QUALITIES	MEDICAL CARE	TEACHING SKILLS	OVERALL SUMMARY	CODE
Abdelmalek, Cherif	4.25	4.25	4.21	4.16	4.46	4.23	4	4.5	5	4.5	NOT REPORTED	4.66	5	4.44	0
Devathi, Sitasravya	4.2	4.13	4.17	4.07	4.37	4.16	5	4.58	4.75	4.62	NOT REPORTED	4.91	4.5	3.6	0
Dhamotharan, Subanithya	4.14	4.09	4.08	4.12	4.25	4.1	5	3.5	4.5	5	NOT REPORTED	4.5	5	3.33	1
Elghonemy, Khaled	4.38	4.3	4.23	4.23	4.5	4.22	5	3.88	5	5	NOT REPORTED	5	5	4.07	1
Ierovante, Nicholas	4.47	4.37	4.37	4.36	4.5	4.4	5	NOT REPORTED	4	4	NOT REPORTED	4.66	5	5	1
Jia, Jihua	4.14	4.28	4.29	4.22	4.51	4.23	4.8	4.61	4.8	4.8	NOT REPORTED	4.73	4.8	4	0
Kakde, Amit	4.43	4.46	4.43	4.39	4.56	4.32	5	4.55	4.6	4.6	NOT REPORTED	4.73	4.4	4.55	0
Kamel, Melad	4.34	4.47	4.4	4.31	4.47	4.31	NOT REPORTED	4.22	NOT REPORTED	NOT REPORTED	NOT REPORTED	NOT REPORTED	NOT REPORTED	4.7	1
Katta, Prathiba	4.28	4.31	4.29	4.29	4.36	4.21	5	4.44	5	5	NOT REPORTED	4.66	5	4.28	1
Khaira, Rajni	4.17	4.17	4.13	4.05	4.2	4.07	4.66	4.32	5	5	5	4.16	4.5	4.27	1
Kurmilla, Snighda	4.08	3.98	4.09	4.02	4.2	3.97	4.25	4.08	4.5	4.5	NOT REPORTED	4.41	3.75	3.25	1
Makary, Mina	4.35	4.25	4.26	4.23	4.33	4.17	4.75	4.13	4.5	4.5	5	4.5	4	4.12	1
Mathew, Krupa	4.21	4.01	4.07	4.04	4.26	4.05	NOT REPORTED	NOT REPORTED	NOT REPORTED	NOT REPORTED	NOT REPORTED	NOT REPORTED	NOT REPORTED	3	0
Mozaidze, Tsiala	3.89	3.61	3.77	3.62	4	3.57	4.5	3.55	4	4	5	4	4	3.09	1
Narula, Arshjyot	4.33	4.14	4.18	4.17	4.39	4.21	NOT REPORTED	4.44	NOT REPORTED	NOT REPORTED	NOT REPORTED	NOT REPORTED	NOT REPORTED	4.12	1
Noumi, Bassel	4.54	4.54	4.55	4.53	4.65	4.53	4.5	4.58	5	5	NOT REPORTED	5	5	4.4	0
Pallekonda, Indupriya	4.26	4.36	4.28	4.25	4.48	4.18	5	4.55	5	5	NOT REPORTED	5	5	3.8	0
Parlapalli, Roop	4.35	4.44	4.38	4.36	4.52	4.34	5	4.61	5	5	NOT REPORTED	5	5	4	0
Raghava, Lekshmi	4.22	4.23	4.17	4.19	4.3	4.07	NOT REPORTED	4.25	NOT REPORTED	NOT REPORTED	NOT REPORTED	NOT REPORTED	NOT REPORTED	4	0
Reddy, Etikala Praveen	4.57	4.55	4.56	4.51	4.64	4.52	5	4.61	5	4.87	NOT REPORTED	4.91	5	4.55	0
Shi, Qi	3.91	4	3.97	4.13	4.18	3.94	4.75	3.36	4	4	NOT REPORTED	4.16	4.25	3.4	1
Tummala, Seethal	3.86	3.74	3.8	3.8	4	3.73	4	4.36	4	4	NOT REPORTED	4	3	3.33	1
Vasudevan, Arvind	4.49	4.41	4.41	4.35	4.59	4.35	5	4.55	5	4.8	NOT REPORTED	4.86	4.6	4.36	0
Wu, Huimin	4.02	4.06	4.07	4.13	4.21	4.06	5	4.16	4.4	4.5	NOT REPORTED	4.6	4.6	3.57	0

## Sheet: 7-1-13 TO 6-30-14
RESIDENTS	INTERPERSONAL AND COMMUNICATION SKILLS	MEDICAL KNOWLEDGE	PATIENT CARE AND PROCEDURE SKILLS	PRACTICE BASED LEARNING AND IMPROVEMENT	PROFESSIONALISM	SYSTEM-BASED SKILLS	ATTENDANCE & AVAILABILITY	CHART AUDITS / MEDICAL RECORD REVIEW	CLINICAL JUDGEMENT	CLINICAL SKILLS	HUMANISTIC QUALITIES	MEDICAL CARE	RESPONSIBILITY	TEACHING SKILLS	MISCELLANEOUS QUESTIONS	OVERALL SUMMARY	CODE
Abdelmalek, Cherif	4.41	4.48	4.45	4.4	4.53	4.41	4.5	5	4.5	4.5	5	4.5	4.5	NOT REPORTED	NOT REPORTED	5	0
Devathi, Sitasravya	4.28	4.3	4.37	4.32	4.45	4.19	4.5	5	4.33	4.33	5	4.5	5	4.4	5	5	0
Dhamotharan, Subanithya	4.04	3.99	4.06	4.04	4.2	4.03	4	5	4.33	4.16	4.5	3.8	4.5	3	5	5	1
Elghonemy, Khaled	4.59	4.64	4.55	4.58	4.63	4.56	4.5	NOT REPORTED	4.5	4.5	4	4.75	4	5	NOT REPORTED	NOT REPORTED	1
Ierovante, Nicholas	4.44	4.42	4.43	4.4	4.44	4.5	4.33	5	4.33	4.33	5	4.25	5	4.25	NOT REPORTED	4.25	1
Jia, Jihua	4.44	4.42	4.43	4.45	4.43	4.34	4.2	3.96	4.2	4.6	5	4.15	5	4	5	3.66	0
Kakde, Amit	4.44	4.49	4.47	4.44	4.5	4.4	4.16	4.66	4.66	4.5	NOT REPORTED	4.5	NOT REPORTED	4.16	5	4.66	0
Kamel, Melad	4.61	4.64	4.62	4.59	4.58	4.5	4.14	4.7	4.85	4.33	NOT REPORTED	4.38	NOT REPORTED	4.42	NOT REPORTED	4.5	1
Katta, Prathiba	4.3	4.17	4.25	4.12	4.35	4.27	4.33	4.47	4.11	4.16	4.2	4.35	4.2	4.5	4.4	4.5	1
Khaira, Rajni	4.29	4.25	4.25	4.21	4.25	4.23	4.75	4.66	4.62	4.68	4.6	4.5	4.8	4	NOT REPORTED	4.66	1
Kurmilla, Snighda	4.15	4.15	4.2	4.16	4.07	4.09	4	4	4	4.5	NOT REPORTED	3.83	NOT REPORTED	3.5	4	4	1
Makary, Mina	4.46	4.28	4.36	4.29	4.41	4.31	4.33	4.33	4	4.16	4	4	4	4	5	4	1
Mathew, Krupa	4.09	3.98	4.03	4.04	4.13	4.08	4.5	4.62	4.5	4.5	NOT REPORTED	4.5	NOT REPORTED	4.5	NOT REPORTED	4.66	0
Mozaidze, Tsiala	4	3.74	3.79	3.79	4.09	3.7	4.42	4.22	4	4.11	4.33	4.18	4.33	4.09	4.2	3.66	1
Narula, Arshjyot	4.31	4.27	4.26	4.25	4.35	4.28	4.75	4.72	4.75	4.75	4.75	4.75	4.75	NOT REPORTED	4	4.5	1
Noumi, Bassel	4.64	4.62	4.59	4.57	4.63	4.58	4.8	4.55	4.8	4.77	5	5	5	4.5	4.8	4.66	0
Pallekonda, Indupriya	4.36	4.39	4.35	4.32	4.33	4.29	4.66	4.8	4.5	4.5	4	4.56	4	4.8	NOT REPORTED	4	0
Parlapalli, Roop	4.5	4.59	4.54	4.53	4.5	4.5	5	4.94	5	5	NO TRE	5	NOT REPORTED	5	5	4.5	0
Raghava, Lekshmi	4.25	4.38	4.36	4.37	4.32	4.32	4.83	4.5	4.83	5	NOT REPORTED	4.88	NOT REPORTED	5	NOT REPORTED	4	0
Reddy, Etikala Praveen	4.59	4.54	4.56	4.53	4.57	4.44	4.8	4	4.2	4.2	4	4.36	4.5	4.66	5	4	0
Shi, Qi	4.04	4.12	4.08	4.13	4.22	4.09	4.4	3.77	4	4.1	NOT REPORTED	4	NOT REPORTED	3.8	3.8	3.5	1
Tummala, Seethal	3.77	3.63	3.71	3.72	3.75	3.75	NOT REPORTED	NOT REPORTED	NOT REPORTED	NOT REPORTED	NOT REPORTED	NOT REPORTED	NOT REPORTED	NOT REPORTED	NOT REPORTED	NOT REPORTED	1
Vasudevan, Arvind	4.59	4.62	4.57	4.61	4.67	4.54	4.8	4.33	5	4.8	5	4.63	5	4.33	4.8	4	0
Wu, Huimin	4.11	4.2	4.19	4.16	4.11	4	4.8	4.05	4.2	4.4	4	4.38	4	3.5	4.8	4	0
