# Supplementary material for: Nurturing 21st century physician knowledge, skills and attitudes with medical home innovations: the Wright Center for Graduate Medical Education teaching health center curriculum experience
Source: PeerJ. 2015 Feb 10;3:e766. doi: 10.7717/peerj.766 (PMC4327443; doi:10.7717/peerj.766)
Supplement: Supplemental Information 2 — Contains the raw data for PCMH surveys completed by our study residents. [file peerj-03-766-s022.zip]

Archive with 1 entries (1 files):
- PCMH raw data.xlsx
