# Supplementary material for: Nurturing 21st century physician knowledge, skills and attitudes with medical home innovations: the Wright Center for Graduate Medical Education teaching health center curriculum experience
Source: PeerJ. 2015 Feb 10;3:e766. doi: 10.7717/peerj.766 (PMC4327443; doi:10.7717/peerj.766)
Supplement: Supplemental Information 2 — Contains the raw data for PCMH surveys completed by our study residents. [file peerj-03-766-s022.zip › PCMH raw data.xlsx]

## Sheet:  NOV 2012 BY GROUP
		Team Approach	Information System Support	Self Management Support	Use of Guidelines	QI	Pop Mngt	Coord of care	Patient Centered Care	Treatment of Mental Health Issues	Overall	Jermyn Days	1	2	3	4	5	6	7	8	9	10	11	12	13	14	15	16	17	18	19	20	21	22	23	24	25	26	27	28	29	30	31	32	33	34	35
	Jermyn - Wayne residents:	4.6	4.83333	4.875	4.83333	4.91667	4.55	4.9375	4.8	5	4.8162	31.5
	Nanavaty, Sukrut	5	5	5	5	5	5	5	5	5	5	33	5	5	5	5	5	5	5	5	5	5	5	5	5	5	5	5	5	5	5	5	5	5	5	5	5	5	5	5	5	5	5	5	5	5	5
	Das, Manoj	4.4	5	5	5	5	4.8	5	5	5	4.91111	35	4	3	5	5	5	5	5	5	5	5	5	5	5	5	5	5	5	5	5	5	5	5	5	5	5	5	5	5	5	5	5	5	5	5	5
	Reddy N, Chandra	4.6	4.33333	4.5	4.33333	4.66667	3.8	4.75	4.4	5	4.48704	32	3	5	3	3	3	3	4	5	5	5	5	5	3	4	5	5	5	5	5	5	5	5	5	4	5	5	5	5	5	5	4	4	5	4	4
	Saleeb Ibrahim, Michael	4.4	5	5	5	5	4.6	5	4.8	5	4.86667	26	3	4	5	5	5	5	5	5	5	5	5	5	5	5	5	5	5	5	5	5	5	5	5	5	5	5	5	5	5	5	4	5	5	5	4
	Jermyn - VA residents:	4.1	3.79167	4.375	4.5	4	3.5	4.5	4.3	4.5	4.17407	29
	Palamaner, Ghanshyam	3.8	2.83333	4	3.66667	4	2.8	4	3.2	3	3.47778	28	3	3	2	5	3	2	5	3	3	5	5	4	3	3	5	3	3	3	4	4	3	3	3	4	5	5	5	4	3	3	3	3	3	2	3
	Keerty, Dinesh	5	4	4.66667	5	3.66667	3.8	5	4.2	5	4.48148	35	5	5	4	5	4	4	5	5	5	5	5	5	5	5	5	5	5	5	3	5	5	3	3	3	3	5	3	5	5	5	3	5	5	5	5
	Knorek, David	4.2	5	5	5	5	4.2	5	5	5	4.82222	28	1	5	5	5	5	5	5	5	5	5	5	5	5	5	5	5	5	5	5	5	5	5	5	5	5	5	5	5	5	5	5	5	5	5	5
	Malik, Qasim	3.4	3.33333	3.83333	4.33333	3.33333	3.2	4	4.8	5	3.91481	25	3	1	1	5	3	1	4	3	3	5	4	4	4	3	5	4	3	4	5	5	5	5	4	4	3	5	5	5	4	5	5	5	5	4	4
	Jermyn - Susquehanna	4.4	4.13889	4.47222	4.61111	4.33333	4.06667	4.58333	4.66667	4.83333	4.45617	38
	Win, Zin	4	4	4.16667	4	4	4	4	4	4	4.01852	45	4	4	4	4	4	5	4	5	4	4	4	4	4	4	4	4	4	3	4	4	4	4	4	4	4	4	4	4	4	4	4	4	4	4	4
	Nair, Jayalakshmi	3.8	4	4.5	4	4	3.8	4	4.4	5	4.16667	54	4	4	2	5	4	3	5	5	4	4	4	4	4	4	3	5	4	5	5	5	5	5	4	4	4	4	5	4	5	5	5	4	5	3	4
	Kaushik, Nayanjyothi	5	4	4.5	5	4.66667	4	5	4.8	5	4.66296	23	5	5	3	5	3	5	3	5	4	5	5	5	5	5	5	5	5	5	5	5	5	5	4	5	5	5	5	5	5	4	5	5	4	5	4
	Crevecoeur, Louis	5	5	5	5	5	5	5	5	5	5	44	5	5	5	5	5	5	5	5	5	5	5	5	5	5	5	5	5	5	5	5	5	5	5	5	5	5	5	5	5	5	5	5	5	5	5
	Tadros, Sherine	4	4.16667	4.66667	4.66667	4.66667	3.8	4.5	4.8	5	4.47407	35	3	2	4	5	4	5	4	5	4	5	5	4	5	4	5	5	5	4	4	5	5	4	4	5	5	4	5	5	4	4	5	4	5	5	5
	Mallick, Deobrat	4.6	3.66667	4	5	3.66667	3.8	5	5	5	4.41481	27	5	5	3	5	3	3	3	3	3	3	5	5	5	5	5	5	5	5	5	5	5	5	3	3	5	5	5	5	5	5	5	5	5	5	5
	Jermyn - Scranton Primary	3.6	3.66667	4	4	3.66667	3.2	4	3.8	4	3.77037	40
	Yellappa, Shashikumar	4.2	4.33333	5	5	4.33333	3.4	5	4.6	5	4.54074	44	1	5	5	5	5	3	5	5	5	5	5	5	5	5	5	5	5	5	3	5	5	5	1	5	3	5	5	5	5	5	5	5	5	3	5
	Jiang, Bo	3	3	3	3	3	3	3	3	3	3	36	3	3	3	5	3	3	3	3	3	3	3	3	3	3	3	3	3	3	3	3	3	3	3	3	3	3	3	3	3	3	3	3	3	3	3
	Clarks Summit- Scranton Primary	3.85	3.375	4.29167	4.16667	4.25	3	4.375	4.2	4.25	3.97315	0
	Patel, Milan	3.6	3.33333	3.83333	4.66667	3.66667	3	4.25	4	4	3.81667	0	2	3	1	5	4	3	4	3	3	4	4	5	5	4	5	4	4	4	4	4	4	4	4	4	4	4	4	4	4	4	4	4	4	4	3
	Patel, Mehul	3.8	3.16667	4	3.66667	4	3	4.25	4	5	3.87593	0	3	3	1	1	3	4	4	4	4	5	4	3	4	4	5	3	3	4	4	4	5	4	4	4	4	3	4	4	4	4	4	4	4	4	4
	Chandran, Sindu	4.2	4.66667	5	4.66667	5	4.2	4.5	4.6	5	4.64815	0	3	5	5	3	5	5	5	5	5	5	5	5	5	5	5	5	3	4	3	4	5	4	4	5	5	5	5	4	3	4	5	5	3	5	5
	Amin, Hrushik	3.8	2.33333	4.33333	3.66667	4.33333	1.8	4.5	4.2	3	3.55185	0	3	5	1	5	1	1	5	5	5	5	5	3	3	5	3	3	3	1	1	3	3	3	1	3	5	5	3	5	5	3	5	5	3	5	5
	Jermyn - Wayne residents: PGY2	4.5	4.75	4.41667	4.27778	4.77778	4.7	4.5	4.4	5	4.59136	23.1667
	Tummala, Seethal	4.8	5	5	5	5	4.8	5	5	5	4.95556	27	4	5	5	5	5	5	5	5	5	5	5	5	5	5	5	5	5	5	5	5	5	5	5	5	5	5	5	5	5	5	5	5	5	5	5
	Narula, Arshjyot	5	5	5	5	5	5	5	5	5	5	25	5	5	5	5	5	5	5	5	5	5	5	5	5	5	5	5	5	5	5	5	5	5	5	5	5	5	5	5	5	5	5	5	5	5	5
	Shi, Qi	4.8	4.83333	4.5	4.66667	5	4.8	4.5	5	5	4.78889	15	5	5	4	5	5	4	4	4	5	4	4	4	5	4	5	5	5	5	5	4	5	5	5	5	5	5	5	5	5	5	5	5	5	5	5
	Elghonemy, Khaled	4.6	4.83333	3.66667	4	4.33333	4.8	4.25	3.2	5	4.29815	25	4	5	5	5	5	5	4	5	5	5	4	4	3	4	5	4	4	4	5	5	5	5	5	5	3	3	1	5	4	5	4	4	5	2	3
	Abdelmalek, Cherif	3.8	4.5	3.83333	3	5	4.4	4	4.2	5	4.19259	24	4	4	5	5	4	3	4	3	5	4	4	3	3	4	4	4	3	4	4	5	5	5	4	5	5	5	4	3	4	5	4	4	5	4	3
	Kamel, Melad	4	4.33333	4.5	4	4.33333	4.4	4.25	4	5	4.31296	23	4	4	4	3	5	4	5	5	4	4	5	4	4	4	4	4	4	5	4	4	5	4	5	4	5	4	4	4	4	5	4	4	4	4	4
	Scranton - Scranton Primary: PGY2	4.56667	4.41667	4.72222	4.61111	4.33333	4.3	4.125	4.03333	4.5	4.40093	0
	Khaira, Rajni	4.8	4.66667	4.16667	4.33333	3.33333	4.8	3.75	4.2	4	4.22778	0	5	5	5	5	5	4	4	4	4	5	5	5	4	1	5	5	4	5	5	3	4	5	4	3	3	5	4	4	4	4	4	4	4	5	4
	Dhamotharan, Subanithya	4.8	4.66667	4.66667	5	4.66667	4.8	4.5	5	5	4.78889	0	5	5	4	4	5	4	5	4	4	5	5	5	5	4	4	5	5	4	5	5	5	5	5	5	5	5	5	5	5	5	5	5	5	5	4
	Lekshmi, Raghava	4.2	3.83333	4.83333	4	3.66667	3.2	2.75	1.8	5	3.69815	0	3	5	3	5	3	5	5	5	5	5	4	4	5	3	3	5	5	3	3	5	5	4	3	3	3	5	5	3	1	3	1	1	1	1	1
	Makary, Mina	5	4.5	4.83333	4.66667	5	4.4	4.75	4.2	5	4.70556	0	5	5	4	5	4	4	4	5	5	5	5	5	5	4	5	5	5	4	4	5	5	4	5	5	5	5	5	4	5	3	5	3	4	4	3
	Tsiala, Mozaidze	3.6	3.83333	4.83333	4.66667	4.33333	3.6	4	4	3	3.98519	0	3	5	4	5	4	4	5	5	5	5	5	4	5	3	3	3	2	5	3	3	3	4	3	3	5	3	4	5	5	3	3	5	4	4	3
	Prathiba, Katta	5	5	5	5	5	5	5	5	5	5	0	5	5	5	5	5	5	5	5	5	5	5	5	5	5	5	5	5	5	5	5	5	5	5	5	5	5	5	5	5	5	5	5	5	5	5

## Sheet: INDIVIDUAL DATA NOV 2012
PGY 1 Residents (NOVEMBER OF 2012)	Team Approach	Information System Support	Self Management Support	Use of Guidelines	QI	Pop Mngt	Coord of care	Patient Centered Care	Treatment of Mental Health Issues	Overall Score
Nanavaty, Sukrut	5	4.28571	5	5	5	5	5	5	5	4.92063
Das, Manoj	4.4	4.28571	5	5	5	4.8	5	5	5	4.83175
Reddy N, Chandra	4.6	3.71429	4.5	4.33333	4.66667	3.8	4.75	4.4	5	4.41825
Saleeb Ibrahim, Michael	4.4	4.28571	5	5	5	4.6	5	4.8	5	4.7873
Palamaner, Ghanshyam	3.8	2.42857	4	3.66667	4	2.8	4	3.2	3	3.4328
Keerty, Dinesh	5	3.42857	4.66667	5	3.66667	3.8	5	4.2	5	4.41799
Minello, Christopher
Knorek, David	4.2	4.28571	5	5	5	4.2	5	5	5	4.74286
Malik, Qasim	3.4	2.85714	3.83333	4.33333	3.33333	3.2	4	4.8	5	3.8619
Win, Zin	4	3.42857	4.16667	4	4	4	4	4	4	3.95503
Nair, Jayalakshmi	3.8	3.42857	4.5	4	4	3.8	4	4.4	5	4.10317
Kaushik, Nayanjyothi	5	3.42857	4.5	5	4.66667	4	5	4.8	5	4.59947
Crevecoeur, Louis	5	4.28571	5	5	5	5	5	5	5	4.92063
Tadros, Sherine	4	3.57143	4.66667	4.66667	4.66667	3.8	4.5	4.8	5	4.40794
Mallick, Deobrat	4.6	3.14286	4	5	3.66667	3.8	5	5	5	4.35661
Yellappa, Shashikumar	4.2	3.71429	5	5	4.33333	3.4	5	4.6	5	4.47196
Jiang, Bo	3	2.57143	3	3	3	3	3	3	3	2.95238
Patel, Milan	3.6	2.85714	3.83333	4.66667	3.66667	3	4.25	4	4	3.76376
Patel, Mehul	3.8	2.71429	4	3.66667	4	3	4.25	4	5	3.82566
Chandran, Sindu	4.2	4	5	4.66667	5	4.2	4.5	4.6	5	4.57407
Amin, Hrushik	3.8	2	4.33333	3.66667	4.33333	1.8	4.5	4.2	3	3.51481
PGY 2 THC RESIDENTS (NOV 2012)	Team Approach	Information System Support	Self Management Support	Use of Guidelines	QI	Pop Mngt	Coord of care	Patient Centered Care	Treatment of Mental Health Issues	Overall Score
Narula, Arshjyot	5	4.28571	5	5	5	5	5	5	5	4.92063
Shi, Qi	4.8	4.14286	4.5	4.66667	5	4.8	4.5	5	5	4.71217
Elghonemy, Khaled	4.6	4.14286	3.66667	4	4.33333	4.8	4.25	3.2	5	4.22143
Abdelmalek, Cherif	3.8	3.85714	3.83333	3	5	4.4	4	4.2	5	4.12116
Kamel, Melad	4	3.71429	4.5	4	4.33333	4.4	4.25	4	5	4.24418
Khaira, Rajni	4.8	4	4.16667	4.33333	3.33333	4.8	3.75	4.2	4	4.1537
Dhamotharan, Subanithya	4.8	4	4.66667	5	4.66667	4.8	4.5	5	5	4.71481
Lekshmi, Raghava	4.2	3.28571	4.83333	4	3.66667	3.2	2.75	1.8	5	3.6373
Makary, Mina	5	3.85714	4.83333	4.66667	5	4.4	4.75	4.2	5	4.63413
Tsiala, Mozaidze	3.6	3.28571	4.83333	4.66667	4.33333	3.6	4	4	3	3.92434
Prathiba, Katta	5	4.28571	5	5	5	5	5	5	5	4.92063
Tummala, Seethal	4.8	4.28571	5	5	5	4.8	5	5	5	4.87619
PGY 2 TRADITIONAL RESIDENTS (NOV 2012)	Team Approach	Information System Support	Self Management Support	Use of Guidelines	QI	Pop Mngt	Coord of care	Patient Centered Care	Treatment of Mental Health Issues	Overall Score
Devathi, Sitasravya	5	5	5	5	5	5	5	5	5	5
Lerovante, Nicholas	4.2	4	4.16667	4.66667	4	4	4.25	4.2	4	4.16481
Jia, Jihua	5	5	5	5	5	5	5	5	5	5
Kakde, Amit	3.4	4.16667	4.16667	4.66667	4.33333	4	4.25	4.4	5	4.26481
Kurimilla, Snigdha	2.8	4	4	3.33333	4	3.6	3.75	3.8	5	3.80926
Mathew, Krupa	2.6	2.5	3.5	2.33333	1.66667	2.4	2.5	3.8	5	2.92222
Noumi, Bassel	4.6	4.66667	4.66667	4.66667	5	4.6	3.75	4.4	4	4.48333
Pallekonda, Indupriya	4.4	4.5	4.66667	4.33333	4.66667	4.2	4.5	3.8	4	4.34074
Parlapalli, Roop	4.4	4.5	4.5	4.33333	4.66667	4.2	4.5	3.8	4	4.32222
Reddy, Etikala	4.8	4.83333	4.83333	4.33333	4.33333	4.6	5	4.8	5	4.72593
Vasudevan, Arvind	4	4.16667	4.5	4.66667	4	4.4	4.25	4.4	4	4.26481
Wu, Huimin	3.2	2.66667	3.16667	3.33333	3	2.8	3.25	3	3	3.0463

## Sheet: LIMITED DATA NOV 2011
	Residents 2011	Team Approach	Information System Support	Self Management Support	Use of Guidelines	QI	Pop Mngt	Coord of care	Patient Centered Care	Treatment of Mental Health Issues	Overall	Jermyn Days	1	2	3	4	5	6	7	8	9	10	11	12	13	14	15	16	17	18	19	20	21	22	23	24	25	26	27	28	29	30	31	32	33	34	35
	Jermyn - Wayne residents: PGY1	3.86667	3.94444	3.88889	4.16667	4.11111	3.63333	4.08333	3.93333	4.66667	4.03272	23.1667
	Tummala, Seethal	4.2	4.16667	4.33333	4.66667	4.33333	4.2	3.75	4.6	5	4.36111	27	4	3	4	4	3	4	4	5	4	5	3	4	5	4	4	4	5	5	5	4	5	5	5	5	4	5	5	5	4	4	5	5	5	3	3
	Narula, Arshjyot	4.2	3.83333	4.16667	5	4	3.4	4.25	3.6	3	3.93889	25	3	4	4	1	4	3	5	4	5	5	3	5	5	4	5	4	4	4	3	3	3	5	1	3	4	5	3	5	5	2	4	5	3	3	3
	Shi, Qi	4.2	4.16667	5	5	3	3.8	5	4.6	5	4.41852	15	4	4	4	5	5	2	5	5	5	5	5	5	5	5	5	5	3	5	3	3	5	3	3	0	4	5	5	5	5	3	5	5	3	5	5
	Elghonemy, Khaled	3.2	4	4.33333	4.33333	4.66667	3.2	4.25	4.8	5	4.19815	25	1	3	3	5	3	5	4	4	5	5	4	4	5	4	4	4	3	4	3	5	5	4	5	5	4	5	4	4	5	5	5	5	5	5	5
	Abdelmalek, Cherif	3.2	2.83333	1.83333	2.33333	4	2.8	3.5	3	5	3.16667	24	1	4	3	5	1	4	1	1	3	5	3	4	1	5	3	1	3	2	2	2	5	5	4	5	4	3	2	2	3	3	4	3	3	3	3
	Kamel, Melad	4.2	4.66667	3.66667	3.66667	4.66667	4.4	3.75	3	5	4.11296	23	3	5	5	5	5	5	0	5	4	5	4	3	4	3	3	5	5	4	3	5	5	5	4	5	5	5	5	4	5	4	5	3	1	1	3
	Scranton - Scranton Primary: PGY1	3.8	4.27778	4.22222	4.27778	3.94444	3.96667	3.91667	4.43333	4.16667	4.11173	0
	Khaira, Rajni	4.6	5	5	5	5	4.8	5	5	5	4.93333	0	4	4	5	3	5	5	5	5	5	5	5	5	5	5	5	5	5	5	5	5	5	5	5	5	5	5	5	5	5	5	5	5	5	5	5
	Dhamotharan, Subanithya	3.8	4.33333	3.66667	4	3	4.2	3.75	4.2	5	3.99444	0	3	5	3	5	5	0	4	4	3	5	3	5	4	5	3	5	3	5	5	5	5	5	5	3	3	5	4	3	4	3	4	5	3	5	5
	Lekshmi, Raghava	2.4	3.66667	4	3.66667	4.33333	3.4	3	3.4	3	3.42963	0	1	1	5	3	4	3	4	5	4	5	3	4	3	5	3	2	2	4	3	5	3	4	3	4	5	5	5	4	1	4	5	3	1	3	3
	Makary, Mina	4.6	4.66667	4.66667	4.33333	3.66667	4.6	4.5	4.6	3	4.29259	0	3	5	5	5	5	3	5	5	3	5	5	3	5	5	5	5	5	5	5	5	3	5	5	5	3	3	5	5	3	3	5	5	5	3	5
	Tsiala, Mozaidze	3.4	3.5	4.33333	4	3	2.8	2.5	4.4	4	3.54815	0	3	3	1	5	5	3	5	3	5	5	4	5	4	3	3	5	3	3	1	5	4	4	1	3	1	4	5	3	0	3	4	5	3	5	3
	Prathiba, Katta	4	4.5	3.66667	4.66667	4.66667	4	4.75	5	5	4.47222	0	2	3	4	5	4	5	2	2	5	5	4	5	4	5	5	4	5	4	4	4	5	5	5	5	4	5	5	5	5	4	5	5	5	5	5

## Sheet: INDIVIDUAL DATA FOR MAY 2013
PGY 2 THC RESIDENTS (MAY 2013)	Team Approach	Information System Support	Self Management Support	Use of Guidelines	QI	Pop Mngt	Coord of care	Patient Centered Care	Treatment of Mental Health Issues	Overall Score
Narula, Arshjyot	5	5	5	5	5	5	5	5	5	5
Shi, Qi	4.6	5	4.42857	4.67619	4.67619	4.67619	4.69143	4.62971	4.66578	4.67156
Elghonemy, Khaled	4	4	4	4	4	4	4	4	4	4
Abdelmalek, Cherif	2.8	3.625	3.42857	3.28452	3.28452	3.28452	3.38143	3.33271	3.33289	3.30602
Kamel, Melad	4.6	4.875	4.85714	4.77738	4.77738	4.77738	4.81286	4.80043	4.79689	4.78605
Khaira, Rajni	4.8	4.875	4.14286	4.60595	4.60595	4.60595	4.56714	4.50557	4.55956	4.58533
Dhamotharan, Subanithya	4.8	5	5	4.93333	4.93333	4.93333	4.96	4.952	4.94844	4.94005
Lekshmi, Raghava	4	5	4.71429	4.57143	4.57143	4.57143	4.68571	4.62286	4.62667	4.59598
Makary, Mina	4.4	4.125	4.42857	4.31786	4.31786	4.31786	4.30143	4.33671	4.31867	4.31822
Tsiala, Mozaidze	4.2	4.125	4.42857	4.25119	4.25119	4.25119	4.26143	4.28871	4.26711	4.25827
Prathiba, Katta	5	5	5	5	5	5	5	5	5	5
Tummala, Seethal	4.8	5	5	4.93333	4.93333	4.93333	4.96	4.952	4.94844	4.94005
PGY 2 TRADITIONAL RESIDENTS (MAY 2013)	Team Approach	Information System Support	Self Management Support	Use of Guidelines	QI	Pop Mngt	Coord of care	Patient Centered Care	Treatment of Mental Health Issues	Overall Score
Devathi, Sitasravya	5	4.75	5	4.91667	4.91667	4.91667	4.9	4.93	4.91556	4.91617
Lerovante, Nicholas	4	4	4	4	4	4	4	4	4	4
Jia, Jihua	5	5	5	5	5	5	5	5	5	5
Kakde, Amit	4	4	4	4	4	4	4	4	4	4
Kurimilla, Snigdha	3.2	3.5	3.85714	3.51905	3.51905	3.51905	3.58286	3.59943	3.56711	3.54041
Mathew, Krupa	2.8	1.5	3.14286	2.48095	2.48095	2.48095	2.41714	2.60057	2.49956	2.48922
Noumi, Bassel	4.8	4.625	4.85714	4.76071	4.76071	4.76071	4.75286	4.77843	4.764	4.76217
Pallekonda, Indupriya	5	5	4.28571	4.7619	4.7619	4.7619	4.71429	4.65714	4.71111	4.73933
Parlapalli, Roop	4.6	4.625	4.57143	4.59881	4.59881	4.59881	4.59857	4.59329	4.59689	4.59796
Reddy, Etikala	5	5	5	5	5	5	5	5	5	5
Vasudevan, Arvind	4.2	4.25	4.14286	4.19762	4.19762	4.19762	4.19714	4.18657	4.19378	4.19591
Wu, Huimin	2.6	2.875	2.71429	2.72976	2.72976	2.72976	2.75571	2.73186	2.73911	2.73392
PGY 1 Residents (MAY 2013)	Team Approach	Information System Support	Self Management Support	Use of Guidelines	QI	Pop Mngt	Coord of care	Patient Centered Care	Treatment of Mental Health Issues	Overall Score
Nanavaty, Sukrut
Das, Manoj
Reddy N, Chandra
Saleeb Ibrahim, Michael
Palamaner, Ghanshyam
Keerty, Dinesh
Minello, Christopher
Knorek, David
Malik, Qasim
Win, Zin
Nair, Jayalakshmi
Kaushik, Nayanjyothi
Crevecoeur, Louis
Tadros, Sherine
Mallick, Deobrat
Yellappa, Shashikumar
Jiang, Bo
Patel, Milan
Patel, Mehul
Chandran, Sindu
Amin, Hrushik
Thangada, Suraj
Vangala, Satish

## Sheet: INDIVIDUAL DATA NOV 2013 (PGY3)
PGY 2 THC RESIDENTS (MAY 2013)	Team Approach	Information System Support	Self Management Support	Use of Guidelines	QI	Pop Mngt	Coord of care	Patient Centered Care	Treatment of Mental Health Issues	Overall Score
	4.6	4	4	4	4	4	4	4	5	4.17778
	5	4.75	5	5	5	5	5	5	5	4.97222
	4	4	4	4	4	4	4	4	4.66667	4.07407
	3.6	4.75	4.14286	3.66667	3.25	4.8	4	4.2	5	4.15661
	4.2	4.125	4.42857	4	4.75	4.2	4	4	4.66667	4.26336
	5	5	5	5	5	5	4.4	4	4.66667	4.78519
	4	4.375	4.42857	4.66667	4.5	4.6	4.6	4.4	4.33333	4.43373
	3.8	4.25	4.71429	4.33333	4.25	4.6	4.4	4	5	4.37196
	4.2	3.875	4.42857	4	4.75	4.2	4.2	4.8	4.33333	4.30966
	4.2	3.375	3.71429	4	4.25	4	3.6	3.4	3	3.72659
	4.4	4.125	4.71429	4	4	3.8	4.4	4.8	4	4.24881
	3.8	5	5	5	4.75	5	5	5	5	4.83889
PGY 3 TRADITIONAL RESIDENTS (NOV 2013)	Team Approach	Information System Support	Self Management Support	Use of Guidelines	QI	Pop Mngt	Coord of care	Patient Centered Care	Treatment of Mental Health Issues	Overall Score
	4.6	5	5	5	5	5	5	5	5	4.95556
	4.2	4.25	4.14286	4	4	3.6	4	4	4	4.02143
	3.8	4.125	4.57143	4.66667	4	4.6	4.6	4	5	4.37368
	4.4	5	5	5	5	5	5	5	4.66667	4.8963
	4.2	4.625	5	4.66667	4.5	4	4	4.4	5	4.48796
	2.6	2.375	3.71429	2	2.5	1.8	4	3.2	5	3.02103
	5	4.875	4.85714	4.66667	5	5	4.8	5	5	4.91098
	5	5	5	5	5	5	5	5	5	5
	4	4.375	4.42857	5	4.25	4.8	4.8	4.6	4.33333	4.50966
	4.8	4.75	5	5	5	5	5	5	5	4.95
	3.8	3.875	4.71429	3.66667	3.25	4	5	4.4	4	4.07844
	3	3	3	3	3	3	3	3	3	3

## Sheet: RAW DATA  NOV 2012
November of 2012		Team Approach	Information System Support	Self Management Support	Use of Guidelines	QI	Pop Mngt	Coord of care	Patient Centered Care	Treatment of Mental Health Issues	Overall		Q1	Q2	Q3	Q4	Q5	Q6	Q7	Q8	Q9	Q10	Q11	Q12	Q13	Q14	Q15	Q16	Q17	Q18	Q19	Q20	Q21	Q22	Q23	Q24	Q25	Q26	Q27	Q28	Q29	Q30	Q31	Q32	Q33	Q34	Q35
Teaching Health Center 2011 batch
		5	5	5	5	5	5	5	5	5	5		5	5	5	5	5	5	5	5	5	5	5	5	5	5	5	5	5	5	5	5	5	5	5	5	5	5	5	5	5	5	5	5	5	5	5
		4.8	4.83333	4.5	4.66667	5	4.8	4.5	5	5	4.78889		5	5	4	5	5	4	4	4	5	4	4	4	5	4	5	5	5	5	5	4	5	5	5	5	5	5	5	5	5	5	5	5	5	5	5
		4.6	4.83333	3.5	3.66667	4.33333	4.8	4.25	3.2	5	4.24259		4	5	5	5	5	5	4	5	5	5	4	4	2	4	5	4	4	4	5	5	5	5	5	5	3	3	1	5	4	5	4	4	5	2	3
		3.8	4.5	3.66667	2.66667	5	4.4	4	4.2	5	4.13704		4	4	5	5	4	3	4	3	5	4	4	2	2	4	4	4	3	4	4	5	5	5	4	5	5	5	4	4	4	5	4	4	5	4	3
		4.2	4.33333	4.5	4	4.33333	4.4	4.5	4	5	4.36296		4	4	4	3	5	4	5	5	4	4	5	4	4	4	5	4	4	5	4	4	5	4	5	4	5	4	4	4	4	5	4	4	4	4	4
		4.8	4.66667	4.5	4.66667	5	4.6	4.75	4.8	0	4.19815		5	5	4	4	4	5	4	4	5	5	5	5	4	4	5	5	4	5	5	5		5	5	5	5	5	5	5	5	5	5	5	5	4	5
		4.6	4.5	4.33333	4.66667	3.33333	4.6	3.75	4.2	4	4.22037		5	5	5	5	4	4	4	4	4	4	5	5	5	1	5	5	4	5	5	3	4	5	4	3	3	5	4	4	4	3	4	4	4	5	4
		4.2	4.16667	4.83333	4	3.66667	3.6	2.75	4.8	5	4.11296		3	5	3	5	5	3	5	5	5	5	4	4	5	3	3	5	5	2	3	5	5	4	3	3	3	5	5	3	1	3	5	5	4	5	3
		5	4.5	4.83333	4.66667	5	4.4	4.75	4.2	5	4.70556		5	5	4	5	4	4	4	5	5	5	5	5	5	4	5	5	5	4	4	5	5	4	5	5	5	5	5	4	5	3	5	3	4	4	3
		3.6	3.83333	4.83333	4.66667	4.33333	3.6	3.75	4	3	3.95741		3	5	4	5	4	4	5	5	5	5	5	4	5	4	3	3	2	5	3	3	3	4	3	3	5	3	4	5	3	3	5	4	4	3	5
		5	5	5	5	5	5	5	5	5	5		5	5	5	5	5	5	5	5	5	5	5	5	5	5	5	5	5	5	5	5	5	5	5	5	5	5	5	5	5	5	5	5	5	5	5
		4.6	5	5	5	5	4.8	5	4.8	5	4.91111		4	4	5	5	5	5	5	5	5	5	5	5	5	5	5	5	5	5	5	5	5	5	5	5	5	5	5	5	5	5	5	5	5	4	5
Traditional batch 2011
		5	5	5	5	5	5	5	5	5	5		5	5	5	5	5	5	5	5	5	5	5	5	5	5	5	5	5	5	5	5	5	5	5	5	5	5	5	5	5	5	5	5	5	5	5
		4.2	4	4.16667	4.66667	4	4	4.25	4.2	4	4.16481		4	5	4	5	4	4	4	3	4	4	4	5	5	5	4	4	4	4	4	4	4	4	4	4	4	4	5	4	4	3	4	4	4	4	4
		5	5	5	5	5	5	5	5	5	5		5	5	5	5	5	5	5	5	5	5	5	5	5	5	5	5	5	5	5	5	5	5	5	5	5	5	5	5	5	5	5	5	5	5	3
		3.4	4.16667	4.16667	4.66667	4.33333	4	4.25	4.4	5	4.26481		4	3	3	5	4	4	3	4	5	2	5	5	4	5	3	4	5	5	4	4	5	4	5	4	4	5	4	5	4	4	5	4	4	5	5
		2.8	4	4	3.33333	4	3.6	3.75	3.8	5	3.80926		2	2	2	4	4	4	3	4	4	2	4	2	4	3	4	4	4	4	4	4	5	5	5	4	4	4	5	4	4	4	4	2	4	4	5
		2.6	2.5	3.5	2.33333	1.66667	2.4	2.5	3.8	5	2.92222		1	2	1	3	4	2	4	4	3	4	4	2	2	1	3	1	3	2	4	5	5	3	3	1	1	3	4	3	2	2	3	4	5	3	3
		4.6	4.66667	4.66667	4.66667	5	4.6	3.75	4.4	4	4.48333		5	4	4	3	5	4	5	4	5	5	4	5	5	5	4	5	5	2	5	5	4	5	4	5	5	5	5	4	2	3	5	5	5	2	5
		4.4	4.5	4.66667	4.33333	4.66667	4.2	4.5	3.8	4	4.34074		4	4	3	5	5	5	5	4	5	5	5	5	4	4	5	5	4	4	4	4	4	4	5	5	4	5	5	4	4	4	4	5	3	2	4
		4.4	4.5	4.5	4.33333	4.66667	4.2	4.5	3.8	4	4.32222		4	4	3	5	5	5	5	4	5	5	5	5	4	4	5	5	4	4	4	4	4	4	5	4	5	5	4	4	4	4	5	3	3	4
		4.8	4.83333	4.83333	4.33333	4.33333	4.6	5	4.8	5	4.72593		4	5	4	5	5	4	5	5	5	5	5	4	4	5	5	5	5	5	4	5	5	5	5	4	4	5	5	5	5	5	5	5	4	5	5
		4	4.16667	4.5	4.66667	4	4.4	4.25	4.4	4	4.26481		5	5	3	5	5	4	5	5	4	4	4	5	5	5	3	4	3	2	4	5	4	4	5	4	4	4	4	4	5	5	5	4	5	4	4
		3.2	2.66667	3.16667	3.33333	3	2.8	3.25	3	3	3.0463		3	3	3	5	2	1	3	3	3	5	2	2	5	3	3	2	2	3	3	5	3	3	3	3	3	5	3	3	5	5	3	3	3	3	5

## Sheet: RAW DATA (PGY 3)  NOV 2013 
PGY 2 RESIDENTS (MAY OF 2013)	Q1	Q2	Q3	Q4	Q5	Team Approach	Q6	Q7	Q8	Q9	Q10	Q11	Q12	Q13	Info System Support	Q14	Q15	Q16	Q17	Q18	Q19	Q20	Self-Management Support	Q21	Q22	Q23	Use of Guidelines	Q24	Q25	Q26	Q27	Quality Improvement	Q28	Q29	Q30	Q31	Q32	Population Management	Q33	Q34	Q35	Q36	Q37	Coordination of Care	Q38	Q39	Q40	Q41	Q42
Teaching Health Center 2011 batch
	5	5	5	4	4	4.6	4	4	4	4	4	4	4	4	4	4	4	4	4	4	4	4	4	4	4	4	4	4	4	4	4	4	4	4	4	4	4	4	4	4	4	4	4	4	4	4	4	4	4
	5	5	5	5	5	5	5	5	4	5	5	5	4	5	4.75	5	5	5	5	5	5	5	5	5	5	5	5	5	5	5	5	5	5	5	5	5	5	5	5	5	5	5	5	5	5	5	5	5	5
	4	4	4	4	4	4	4	4	4	4	4	4	4	4	4	4	4	4	4	4	4	4	4	4	4	4	4	4	4	4	4	4	4	4	4	4	4	4	4	4	4	4	4	4	4	4	4	4	4
	2	4	4	4	4	3.6	5	5	4	5	5	5	5	4	4.75	4	5	4	4	4	4	4	4.14286	4	3	4	3.66667	3	3	3	4	3.25	4	5	5	5	5	4.8	4	4	4	4	4	4	4	4	4	4	5
	4	4	4	5	4	4.2	4	4	5	4	4	4	4	4	4.125	5	4	4	5	4	4	5	4.42857	5	4	4	4	4	5	5	5	4.75	5	4	4	4	4	4.2	4	4	4	4	4	4	4	4	4	4	4
	5	5	5	5	5	5	5	5	5	5	5	5	5	5	5	5	5	5	5	5	5	5	5	5	5	5	5	5	5	5	5	5	5	5	5	5	5	5	5	4	5	4	4	4.4	4	5	5	5	5
	4	4	4	4	4	4	4	4	5	4	5	4	4	5	4.375	4	4	5	5	4	5	4	4.42857	5	4	5	4.66667	4	5	4	5	4.5	4	5	4	5	5	4.6	5	5	4	5	4	4.6	4	5	4	5	4
	4	4	4	3	4	3.8	5	4	4	4	3	5	4	5	4.25	5	5	5	5	5	4	4	4.71429	5	5	3	4.33333	5	4	5	3	4.25	4	4	5	5	5	4.6	4	4	5	4	5	4.4	4	4	4	4	4
	5	4	4	4	4	4.2	4	3	4	3	4	4	5	4	3.875	4	4	4	4	5	5	5	4.42857	4	4	4	4	4	5	5	5	4.75	5	4	3	5	4	4.2	5	3	4	4	5	4.2	5	4	5	5	5
	3	5	5	5	3	4.2	3	3	3	3	3	4	4	4	3.375	4	4	4	4	4	3	3	3.71429	4	4	4	4	4	4	4	5	4.25	4	4	4	4	4	4	4	4	3	4	3	3.6	3	3	4	3	4
	5	5	4	4	4	4.4	4	4	4	5	5	5	1	5	4.125	5	5	5	5	4	4	5	4.71429	4	4	4	4	4	4	4	4	4	3	4	4	4	4	3.8	4	4	5	5	4	4.4	4	5	5	5	5
	2	2	5	5	5	3.8	5	5	5	5	5	5	5	5	5	5	5	5	5	5	5	5	5	5	5	5	5	5	4	5	5	4.75	5	5	5	5	5	5	5	5	5	5	5	5	5	5	5	5	5
Traditional batch 2011
	3	5	5	5	5	4.6	5	5	5	5	5	5	5	5	5	5	5	5	5	5	5	5	5	5	5	5	5	5	5	5	5	5	5	5	5	5	5	5	5	5	5	5	5	5	5	5	5	5	5
	4	4	5	4	4	4.2	4	4	4	5	4	4	4	5	4.25	5	4	4	4	4	4	4	4.14286	4	4	4	4	4	4	4	4	4	4	3	4	4	3	3.6	4	4	4	4	4	4	4	4	4	4	4
	4	4	4	4	3	3.8	3	5	4	5	3	4	4	5	4.125	5	4	5	4	5	5	4	4.57143	4	5	5	4.66667	4	4	5	3	4	4	5	5	4	5	4.6	5	4	5	4	5	4.6	4	3	4	5	4
	4	4	4	5	5	4.4	5	5	5	5	5	5	5	5	5	5	5	5	5	5	5	5	5	5	5	5	5	5	5	5	5	5	5	5	5	5	5	5	5	5	5	5	5	5	5	5	5	5	5
	2	4	5	5	5	4.2	5	2	5	5	5	5	5	5	4.625	5	5	5	5	5	5	5	5	4	5	5	4.66667	5	4	5	4	4.5	4	4	4	4	4	4	4	4	4	4	4	4	4	5	4	5	4
	2	2	4	3	2	2.6	1	2	1	4	1	5	2	3	2.375	4	4	4	4	4	4	2	3.71429	2	2	2	2	3	2	3	2	2.5	2	1	2	2	2	1.8	3	4	3	3	2	4	3	3	3	2	5
	5	5	5	5	5	5	5	5	5	4	5	5	5	5	4.875	5	5	5	5	4	5	5	4.85714	5	5	4	4.66667	5	5	5	5	5	5	5	5	5	5	5	4	5	5	5	5	4.8	5	5	5	5	5
	5	5	5	5	5	5	5	5	5	5	5	5	5	5	5	5	5	5	5	5	5	5	5	5	5	5	5	5	5	5	5	5	5	5	5	5	5	5	5	5	5	5	5	5	5	5	5	5	5
	4	4	4	4	4	4	4	5	4	5	4	4	5	4	4.375	5	5	5	4	4	4	4	4.42857	5	5	5	5	4	4	4	5	4.25	5	5	4	5	5	4.8	5	4	5	5	5	4.8	4	5	5	5	4
	4	5	5	5	5	4.8	5	4	5	4	5	5	5	5	4.75	5	5	5	5	5	5	5	5	5	5	5	5	5	5	5	5	5	5	5	5	5	5	5	5	5	5	5	5	5	5	5	5	5	5
	4	4	4	3	4	3.8	4	4	4	4	4	4	3	4	3.875	4	4	5	5	5	5	5	4.71429	4	3	4	3.66667	4	2	4	3	3.25	4	4	4	4	4	4	5	5	5	5	5	5	5	5	2	5	5
	3	3	3	3	3	3	3	3	3	3	3	3	3	3	3	3	3	3	3	3	3	3	3	3	3	3	3	3	3	3	3	3	3	3	3	3	3	3	3	3	3	3	3	3	3	3	3	3	3
[truncated: 5 more columns]

## Sheet: RAW DATA (PGY 2)  MAY 2013
PGY 2 RESIDENTS (MAY OF 2013)	Q1	Q2	Q3	Q4	Q5	Team Approach	Q6	Q7	Q8	Q9	Q10	Q11	Q12	Q13	Info System Support	Q14	Q15	Q16	Q17	Q18	Q19	Q20	Self-Management Support	Q21	Q22	Q23	Use of Guidelines	Q24	Q25	Q26	Q27	Quality Improvement	Q28	Q29	Q30	Q31	Q32	Population Management	Q33	Q34	Q35	Q36	Q37	Coordination of Care	Q38	Q39	Q40	Q41	Q42
Teaching Health Center 2011 batch
	5	5	5	5	5	5	5	5	5	5	5	5	5	5	5	5	5	5	5	5	5	5	5	5	5	5	5	5	5	5	5	5	5	5	5	5	5	5	5	5	5	5	5	5	5	5	5	5	5
	4	4	5	5	5	4.6	5	5	5	5	5	5	5	5	5	4	5	4	5	4	5	4	4.42857	5	5	5	5	5	5	5	5	5	4	5	4	5	5	4.6	5	5	5	5	5	5	4	5	5	5	5
	4	4	4	4	4	4	4	4	4	4	4	4	4	4	4	4	4	4	4	4	4	4	4	4	4	4	4	4	4	4	4	4	4	4	4	4	4	4	4	4	4	4	4	4	4	4	4	4	4
	1	2	4	3	4	2.8	3	2	3	2	5	5	5	4	3.625	3	2	5	3	5	2	4	3.42857	4	4	4	4	3	2	5	3	3.25	4	4	4	4	4	4	4	3	4	5	4	4	4	4	4	3	2
	4	5	5	4	5	4.6	4	5	5	5	5	5	5	5	4.875	5	5	5	5	4	5	5	4.85714	5	5	5	5	5	4	5	5	4.75	5	5	5	4	4	4.6	4	5	4	5	5	4.6	5	4	5	5	5
	4	5	5	5	5	4.8	5	5	4	5	5	5	5	5	4.875	5	2	4	5	5	4	4	4.14286	5	4	3	4	5	4	4	5	4.5	5	4	4	4	4	4.2	4	4	4	4	4	4	5	4	4	4	4
	5	5	5	5	4	4.8	5	5	5	5	5	5	5	5	5	5	5	5	5	5	5	5	5	5	5	5	5	5	5	5	5	5	5	5	5	5	5	5	5	5	5	5	5	5	5	5	5	5	5
	3	4	4	4	5	4	5	5	5	5	5	5	5	5	5	4	5	5	4	5	5	5	4.71429	5	4	5	4.66667	5	5	5	3	4.5	3	4	4	5	5	4.2	5	4	5	3	5	4.4	5	5	5	5	3
	4	4	5	5	4	4.4	4	3	4	4	3	5	5	5	4.125	5	5	4	4	4	5	4	4.42857	4	4	4	4	4	5	5	4	4.5	4	5	4	4	5	4.4	5	4	3	4	5	4.2	5	5	5	4	2
	2	4	5	5	5	4.2	5	4	4	4	4	4	4	4	4.125	4	5	5	5	4	4	4	4.42857	4	4	4	4	5	5	5	5	5	5	5	5	5	5	5	5	5	5	5	5	5	5	5	5	5	5
	5	5	5	5	5	5	5	5	5	5	5	5	5	5	5	5	5	5	5	5	5	5	5	5	5	5	5	5	5	5	5	5	5	5	5	5	5	5	5	5	5	5	5	5	5	5	5	5	5
	4	5	5	5	5	4.8	5	5	5	5	5	5	5	5	5	5	5	5	5	5	5	5	5	5	5	5	5	5	4	5	5	4.75	5	5	5	5	5	5	5	5	5	5	5	5	5	5	5	5	5
Traditional batch 2011
	5	5	5	5	5	5	5	5	5	5	5	5	5	3	4.75	5	5	5	5	5	5	5	5	5	5	5	5	5	5	5	5	5	5	5	5	5	5	5	5	5	5	5	5	5	5	5	5	5	5
	4	4	4	4	4	4	4	4	4	4	4	4	4	4	4	4	4	4	4	4	4	4	4	4	4	4	4	4	4	4	4	4	4	4	4	4	4	4	4	4	4	4	4	4	4	4	4	4	4
	5	5	5	5	5	5	5	5	5	5	5	5	5	5	5	5	5	5	5	5	5	5	5	5	5	5	5	5	5	5	5	5	5	5	5	5	5	5	5	5	5	5	5	5	5	5	5	5	5
	4	4	4	4	4	4	4	4	4	4	4	4	4	4	4	4	4	4	4	4	4	4	4	4	4	5	4.33333	4	4	4	4	4	4	5	4	4	5	4.4	4	5	5	4	4	4.4	4	5	4	5	5
	4	4	2	4	2	3.2	4	2	5	4	3	4	3	3	3.5	4	4	4	4	4	3	4	3.85714	4	4	4	4	5	3	3	4	3.75	4	3	4	3	5	3.8	4	3	3	4	3	3.4	3	3	3	3	2
	2	2	4	3	3	2.8	1	1	1	4	1	2	1	1	1.5	4	3	4	3	4	2	2	3.14286	2	2	2	2	3	2	2	2	2.25	2	1	1	1	3	1.6	3	3	3	3	1	2.6	2	3	3	2	1
	4	5	5	5	5	4.8	4	5	4	5	4	5	5	5	4.625	5	4	5	5	5	5	5	4.85714	5	5	5	5	5	5	5	5	5	5	4	5	5	5	4.8	5	5	4	4	5	4.6	5	5	4	5	5
	5	5	5	5	5	5	5	5	5	5	5	5	5	5	5	4	5	5	4	4	4	4	4.28571	5	5	5	5	5	4	5	5	4.75	5	5	5	4	5	4.8	5	5	5	4	4	4.6	5	5	4	4	4
	4	4	5	5	5	4.6	4	5	4	5	5	5	4	5	4.625	5	4	4	5	4	5	5	4.57143	5	5	4	4.66667	4	5	5	5	4.75	5	4	5	5	4	4.6	5	4	5	5	5	4.8	5	5	5	5	4
	5	5	5	5	5	5	5	5	5	5	5	5	5	5	5	5	5	5	5	5	5	5	5	5	5	5	5	5	5	5	5	5	5	5	5	5	5	5	5	5	5	5	5	5	5	5	5	5	5
	4	4	4	5	4	4.2	5	4	4	3	4	5	5	4	4.25	4	4	4	5	4	4	4	4.14286	4	4	4	4	4	4	4	4	4	4	4	4	4	4	4	4	5	4	5	4	4.4	5	5	5	5	5
	3	2	3	3	2	2.6	2	2	3	3	2	3	5	3	2.875	3	3	5	2	2	2	2	2.71429	3	2	3	2.66667	2	2	2	2	2	3	3	3	3	5	3.4	3	2	3	3	3	2.8	2	3	3	3	3
[truncated: 5 more columns]

## Sheet: RAW DATA (PGY1)MAY 2013
PGY 1 Residents (MAY 2013)	Q1	Q2	Q3	Q4	Q5	Team Approach	Q6	Q7	Q8	Q9	Q10	Q11	Q12	Q13	Info System Support	Q14	Q15	Q16	Q17	Q18	Q19	Q20	Self-Management Support	Q21	Q22	Q23	Use of Guidelines	Q24	Q25	Q26	Q27	Quality Improvement	Q28	Q29	Q30	Q31	Q32	Population Management	Q33	Q34	Q35	Q36	Q37	Coordination of Care	Q38	Q39	Q40	Q41	Q42
	5	5	5	5	5		4	4	4	4	4	4	4	4		5	5	5	5	5	5	5		5	5	5		5	5	5	5		5	5	5	5	5		5	5	5	5	5		5	5	5	5	5
	5	2	5	5	5		5	5	5	5	5	5	5	5		3	4	4	4	5	5	4		4	4	3		4	4	5	4		4	4	5	5	4		5	5	4	4	5		5	4	4	4	5
	2	2	5	4	2		4	4	3	4	4	2	5	4		4	5	4	4	5	4	4		4	4	5		5	4	4	5		4	5	5	4	5		4	5	5	4	4		5	5	4	5	4
	4	4	4	4	4	4	4	4	4	4	4	4	4	4	4	4	4	4	4	4	4	4	4	4	4	4	4	4	4	4	4	4	4	4	4	4	4	4	4	4	4	4	4	4	4	4	4	4	4
	4	5	5	4	3		4	4	5	4	5	2	3	3		5	4	4	5	5	5	5		2	5	4		4	4	4	5		4	4	4	5	4		5	4	4	4	5		5	5	5	2	5
	5	5	5	5	5	5	5	5	5	5	5	5	5	5	5	5	5	5	5	5	5	5	5	5	5	5	5	5	5	5	5	5	5	5	5	5	5	5	5	5	5	5	5	5	5	5	5	5	5
	3	3	5	5	5		5	5	5	5	5	5	5	5		5	5	5	5	5	5	5		5	5	5		5	5	5	5		5	5	5	5	5		5	5	5	5	5		5	5	5	3	5
	1	2	2	4	4		4	4	4	4	4	4	4	4		4	4	4	4	4	4	4		4	4	4		4	4	4	4		4	4	4	4	4		4	4	4	4	4		4	4	4	4	4
	5	5	5	5	5	5	5	5	5	5	5	5	5	5	5	5	5	5	5	5	5	5	5	5	4	5		5	4	4	5		4	5	5	5	4		5	5	4	4	5		5	5	5	4	4
	2	2	5	3	5		3	5	5	5	3	5	5	3		5	1	5	5	3	3	2		2	2	3		1	3	5	3		2	5	5	5	3		3	5	5	5	1		5	5	5	3	5
	5	5	5	5	5		5	5	5	3	5	5	5	5		5	5	5	5	5	5	5		3	5	5		5	5	5	3		5	5	3	5	5		5	5	5	5	5	5	5	5	5	5	5
[truncated: 5 more columns]
